# Supplementary material for: Screening of Rice (Oryza sativa L.) Genotypes for Salinity Tolerance and Dissecting Determinants of Tolerance Mechanism
Source: Plants (Basel). 2024 Apr 6;13(7):1036. doi: 10.3390/plants13071036 (PMC11013488; doi:10.3390/plants13071036)
Supplement: Supplementary file 1 [file plants-13-01036-s001.zip › Supplementary.xlsx]

## Sheet: Sheet1
Table S1 Mean performance of 46 rice genotypes for salinity characterization
		Control							Salinity Stress													Relative Value
NO.	Var.	SFW (mg)	SDW (mg)	RDW (mg)	SL (cm)	RL (cm)	SKC (μmol/mg)	RKC (μmol/mg)	SDS	SIS	SFW (mg)	SDW (mg)	RDW (mg)	SL (cm)	RL (cm)	SKC (μmol/mg)	SNaC (μmol/mg)	SKNa (μmol/mg)	RKC (μmol/mg)	RNaC (μmol/mg)	RKNa (μmol/mg)	RSFW(%)	RSDW(%)	RRDW(%)	RSL(%)	RRL(%)	RSKC(%)	RRKC(%)
1	FFZ1	122.578	20.3556	5.11111	26.1308	6.06923	1.04256	0.363842	13.645	7	53.4556	16.3111	3.35	18.775	4.81667	0.598164	2.05502	0.291075	0.0728225	0.602163	0.120935	43.6095	80.131	65.5435	71.8502	0.793621	57.3746	20.0149
2	PR 33282-B-8-1-1-1-1-1	163.467	26.8667	6.31667	31.82	8.22143	0.965502	0.564363	15.6991	5.66667	94.0333	26.1	5.68333	22.3308	7.55385	0.572589	1.80402	0.317397	0.0965397	0.773309	0.12484	57.5245	97.1464	89.9736	70.1784	0.9188	59.3048	17.1059
3	IR 02A127	259.2	41.3333	8.06667	34.8533	9.50667	1.03469	0.537074	15.5246	4.33333	108.133	26.8	6.13333	23.9091	9.12727	0.587837	1.76517	0.33302	0.0895044	0.791282	0.113113	41.7181	64.8387	76.0331	68.5992	0.960092	56.8127	16.6652
4	IR 68	211.267	33.0444	7.02222	31.2	7.78462	1.00799	0.490227	14.4978	5.66667	103.667	27.2667	5.93333	22.6133	8.96	0.596776	1.74865	0.341279	0.085397	0.650782	0.131222	49.0691	82.5151	84.4937	72.4786	1.15099	59.2043	17.4199
5	SAGC-08	181.467	27.6	5.86667	28.7933	5.29333	1.05087	0.455871	18.033	3	114.817	27.1833	5.58333	21.4	6.8	0.5701	1.58399	0.359914	0.106258	0.601229	0.176735	63.2715	98.4903	95.1705	74.3228	1.28463	54.2503	23.3088
6	HHZ 5-SAL 9-Y 3-Y 1	158.1	23.7	5.1	30.36	7.50833	0.92403	0.455055	14.8095	7	92.3167	22.9167	5.03333	20.5571	7.36429	0.610809	1.52475	0.400595	0.100736	0.617445	0.163149	58.3913	96.6948	98.6928	67.7113	0.980815	66.1027	22.1371
7	BP1976B-2-3-7-TB-1-1	122.861	18.7222	5.19444	29.5111	5.78889	0.953889	0.403951	15.2973	7	84.5	19.9333	5.23333	19.1667	9.87778	0.652828	2.42988	0.268667	0.101157	0.563391	0.17955	68.7768	106.469	100.749	64.9473	1.70633	68.4386	25.0419
8	CT 16658-5-2-2SR-2-3-6MP	152	24.6667	5.75	33.2417	6.91667	0.878022	0.553888	16.7738	5	79.2	21.9	5.2	22.9571	7.75714	0.571173	1.71951	0.332173	0.103584	0.600735	0.172429	52.1053	88.7838	90.4348	69.0613	1.12151	65.0522	18.7012
9	Nipponbare	297.667	42.3333	9.06667	40.9667	8.56667	1.22518	0.611849	16.7016	4.33333	87.0222	25.5556	4.68889	23.7077	6.53077	0.508364	2.43657	0.20864	0.111916	0.670574	0.166896	29.2348	60.3675	51.7157	57.8707	0.762347	41.4931	18.2914
10	R1	223.667	34	7.86667	33.8267	10.1	1.12873	0.515004	17.5714	3.66667	95.65	25	5.88333	20.9786	10.1714	0.702077	1.40647	0.499176	0.0897447	0.596082	0.150558	42.7645	73.5294	74.7881	62.0179	1.00707	62.2006	17.426
11	JC118S	199.032	34.8244	6.40205	25.7333	6.60833	1.04095	0.383226	18.9417	3	131.556	26.7778	5	22.1778	10.6	0.645224	1.04372	0.618194	0.115217	0.786277	0.146535	66.1322	76.9153	78.1126	86.1831	1.60404	61.9843	30.0651
12	Sea Rice 86	277.967	46.025	7.73333	48.0071	9.88571	1.15331	0.51054	16.9048	5.66667	108.839	27.5722	5.52778	28.7333	9.09167	0.654093	1.89916	0.344412	0.0722075	0.655938	0.110083	39.1554	59.9071	71.4799	59.8522	0.919677	56.7146	14.1433
13	IR29	135.2	23.9333	4.93333	23.1733	6.02	0.844399	0.379111	10.0833	9	48.6667	15.4667	3.73333	16.7733	6.18667	0.495095	2.14859	0.230428	0.0393958	0.475694	0.0828175	35.9961	64.624	75.6757	72.382	1.02769	58.6329	10.3916
14	POKKALI	777.4	107.4	16.9333	59.94	10.7067	1.03715	0.479916	25.3	2.33333	381.733	74.6	11.4667	43.7133	11.0067	0.557996	0.839769	0.664463	0.162212	0.867437	0.187002	49.1039	69.46	67.7165	72.9285	1.02802	53.8009	33.8001
15	FL478	126.817	22.05	4.9	28.4385	5.62222	0.98659	0.395758	20.0804	3	97.2889	20.8	4.31111	19.9923	4.53846	0.453192	1.29904	0.348865	0.0902129	0.566395	0.159276	76.7162	94.3311	87.9819	70.3002	0.807236	45.9351	22.795
16	Wanhui 057	142.667	22.2667	6.06667	26.78	8.60667	0.963546	0.432168	14.9921	7	59.4167	17.6	4.26667	19.6857	7.49286	0.639132	1.79006	0.357045	0.0553963	0.529197	0.10468	41.6472	79.0419	70.3297	73.509	0.870588	66.3312	12.8183
17	CT 6510-24-1-2::C1	171.533	26.6222	7.37778	31.8615	7.56923	0.900446	0.532639	15.1905	7	64.4333	20.6333	5.91667	23.1357	7.76429	0.570656	1.65983	0.343805	0.0964133	0.707722	0.13623	37.5632	77.5042	80.1958	72.6133	1.02577	63.3748	18.1011
18	Yueguang	346.8	49.2667	10.4	49.5467	13.6	1.14831	0.504187	17.1062	3.66667	133.806	30.4167	6.19444	28.25	10.09	0.469845	1.6333	0.287665	0.110707	0.722156	0.153301	38.5829	61.7388	59.562	57.017	0.741912	40.9163	21.9576
19	NONA BOKRA	580.133	78.8667	11.5333	57.5467	12.7933	1.11013	0.505213	24.4	3	263	51.5	9.4	35.6	10.71	0.68679	0.698063	0.983851	0.189316	0.703687	0.269034	45.3344	65.3001	81.5029	61.8628	0.837155	61.8657	37.4724
20	Pusa	176.511	26.7111	5.5	33.9231	8.65833	1.20408	0.720939	20.0635	3	98.5167	23.5833	4.6	22.0857	8.6	0.52624	1.39349	0.377643	0.174612	0.633344	0.275698	55.8133	88.2903	83.6364	65.1053	0.993263	43.7049	24.22
21	AZUCENA	96.1	15.8333	4.63333	22.9333	5.9	0.910843	0.348585	11.1131	9	34.4667	10.85	3.48333	12.8385	4.84615	0.57399	1.94233	0.295516	0.0557087	0.572649	0.0972825	35.8654	68.5263	75.1799	55.9817	0.821382	63.0174	15.9814
22	IR74	210.633	31.5833	6.48333	34.6786	8.87143	1.10185	0.552902	16.7208	5.66667	110.3	24.1833	5.15	22.0214	10.0929	0.636485	1.17931	0.539711	0.134586	0.530858	0.253526	52.3659	76.5699	79.4344	63.5015	1.13768	57.765	24.3418
23	GUANG QIU 15	117.222	19.0667	4.35556	23.6462	5.47692	0.952568	0.346734	15.1607	6.33333	47.825	14.475	3.675	15.0778	5.76667	0.585939	2.07697	0.282112	0.0552586	0.529994	0.104263	40.7986	75.9178	84.375	63.7642	1.0529	61.5115	15.9369
24	SMERALDO	319.25	43.2222	11.8333	44.9	11.8667	1.1171	0.64959	17.1667	4.33333	82.6944	22.1667	6.36111	26.2222	8.7	0.440137	2.25629	0.195071	0.104328	0.787065	0.132553	25.9027	51.2853	53.7559	58.4014	0.733146	39.4001	16.0606
25	PSBRC 50	169.083	25.3333	6.33333	26.75	6.975	1.01084	0.480025	19.627	3	95.8889	20.25	5.36111	17.9333	8.88889	0.627426	1.49547	0.419552	0.168011	0.582663	0.28835	56.711	79.9342	84.6491	67.0405	1.27439	62.0699	35.0004
26	TAKAO MOCHI	256.2	36.0833	9.6	40.51	11.03	1.08752	0.554378	18.3462	4.33333	135.567	29.05	5.58333	26.6769	8.31538	0.467816	1.93961	0.241191	0.13567	0.632787	0.214402	52.9144	80.5081	58.1597	65.8527	0.753888	43.0168	24.4726
27	JHODI BIRUN	393.067	56.2	10.2667	48.3467	10.9533	1.16214	0.644308	19.5476	3.66667	172.283	36.9667	6.55	32.8692	12.3846	0.624158	1.34614	0.463664	0.135925	0.766806	0.177261	43.8306	65.777	63.7987	67.9866	1.13067	53.7078	21.0962
28	CUTTACK 29	207.2	35	8.26667	34.42	8.06	0.912244	0.49297	14.619	7	88.8667	26.5333	5.93333	27.22	6.7	0.539317	2.09669	0.257222	0.103324	0.612834	0.168601	42.8893	75.8095	71.7742	79.0819	0.831266	59.1198	20.9595
29	KHAO KAI	373.75	55.75	10.25	46.675	11.05	1.10803	0.47033	20.4167	3.66667	252.333	48.1111	10.2222	30.4	10.2444	0.557286	1.4239	0.391379	0.13753	0.606388	0.226803	67.5139	86.298	99.729	65.1312	0.927099	50.2952	29.2413
30	SANGOKU	227.7	32.7333	8.91667	37.05	11.7308	1.10592	0.590368	15.5	5.66667	79.3444	21.4167	4.81667	23.6909	9.04167	0.530432	1.69466	0.313003	0.0847852	0.533759	0.158845	34.846	65.4277	54.0187	63.9431	0.770765	47.9628	14.3614
31	KHAO LEUANG RAI	403.667	62.5333	12.4	46.18	11.4267	0.973845	0.585087	16.8022	4.33333	94.6667	28.5333	6.33333	28.3867	8.94667	0.58374	2.08154	0.280437	0.104456	0.708549	0.147422	23.4517	45.629	51.0753	61.4696	0.782964	59.9418	17.853
32	SR26B	357.2	55.4	7.26667	47.8467	7.78667	1.28608	0.384181	21.8929	3	191.067	42	6.8	33.38	8.04	0.6009	1.16554	0.515555	0.114925	0.698684	0.164487	53.4901	75.8123	93.578	69.7645	1.03253	46.7233	29.9142
33	OWARI MOCHI	222.6	32.8333	6.86667	33.8929	9.99286	1.14001	0.525446	15.6264	5	83.4583	23.9167	5.33333	21.37	9.05	0.548178	1.70632	0.321264	0.0734107	0.682638	0.10754	37.4925	72.8426	77.6699	63.0516	0.905647	48.0856	13.9711
34	PAH WEAN	392	53.0667	8.13333	45.4267	7.07333	1.0589	0.388174	14.9405	7	108	30	4.93333	28.8733	6.60667	0.598191	2.17264	0.275329	0.0925703	0.6707	0.13802	27.551	56.5327	60.6557	63.5603	0.934025	56.4916	23.8477
35	KURULUTUDU	290.667	40.5333	7.53333	52.46	7.78	1.13036	0.623902	14.7219	7.66667	80.9833	21.9333	5.31667	33.4286	8.87857	0.499712	1.77627	0.281327	0.0969303	0.54119	0.179106	27.8612	54.1118	70.5752	63.722	1.1412	44.208	15.5361
36	BAI MI ZAI 7	160.4	24.9333	5.6	36.9067	6.86667	0.928312	0.393185	14.4005	8.33333	55.45	14.5	3.6	21.2286	5.47857	0.548792	2.35719	0.232817	0.0560699	0.581646	0.0963986	34.5698	58.1551	64.2857	57.5196	0.79785	59.1172	14.2604
37	CHAO PEUAK DENG	306.4	45.6	7.66667	44.2667	9.22	1.12386	0.500585	19.9048	3	150.067	32.8667	5.6	28.16	8.21333	0.280888	1.39724	0.20103	0.119465	0.548534	0.217789	48.9774	72.076	73.0435	63.6145	0.890817	24.9932	23.865
38	PARA NELLU	209.767	31.175	6.2	37.3308	7.74615	1.12848	0.499925	15.8631	5	131.283	32.85	6.33333	27.8273	8.82727	0.53508	1.88034	0.284566	0.091088	0.612115	0.148809	62.5854	105.373	102.151	74.5425	1.13957	47.416	18.2203
39	URAIBOOL	434.55	63.2667	8.98333	51	10.2818	1.26725	0.707699	16.1825	5.66667	137.306	34.4444	4.97222	34.26	8.5	0.708559	2.43016	0.291569	0.0441328	0.589015	0.0749264	31.5972	54.4433	55.3494	67.1765	0.826702	55.913	6.23609
40	YERI BUTUKA	250.583	39.35	7.71667	39.7286	9.08571	1.0258	0.563896	16.7729	4.33333	118	27.9333	6.1	26.2357	8.82143	0.492651	2.33516	0.210971	0.102491	0.543787	0.188477	47.0901	70.9869	79.0497	66.0374	0.970912	48.0259	18.1756
41	E DAW HAWM	331.267	50.4667	9.46667	45.4333	9.16	1.09529	0.500332	16.5296	4.33333	159.333	35.8	7.13333	30.6333	7.96	0.583744	1.31064	0.445388	0.128852	0.571894	0.225308	48.0982	70.9379	75.3521	67.4248	0.868996	53.2957	25.7533
42	KUTTA	191.867	29.6	5.93333	43.2067	7.96667	1.18066	0.521395	12.9415	9	78.65	20.1	4.56667	21.9143	8.85714	0.490463	1.89708	0.258536	0.0921037	0.626232	0.147076	40.992	67.9054	76.9663	50.7197	1.11178	41.5413	17.6649
43	MAS	259.8	43.6667	9.2	50.9267	15.5667	0.983516	0.597404	16.0278	4.33333	117	29.4	6.53333	28.6933	16.18	0.344407	1.64553	0.209299	0.170132	0.717592	0.237087	45.0346	67.3282	71.0145	56.3425	1.0394	35.0179	28.4785
44	FAYA MOSHI	163.067	27.8667	6.06667	34.8733	5.81333	0.980812	0.444933	10.2321	9	46.0667	14.6667	4.2	19.66	4.80714	0.586575	2.06366	0.28424	0.0557642	0.576239	0.0967728	28.2502	52.6316	69.2308	56.3755	0.826917	59.805	12.5332
45	MENDUNGAN	298.4	46.8	8.06667	45.0533	13.2133	1.13233	0.571775	13.3264	6.33333	72.7	21.2667	4.8	24.4462	11.4308	0.633114	1.79154	0.353391	0.129062	0.677472	0.190506	24.3633	45.4416	59.5041	54.2605	0.865094	55.9123	22.5722
46	KOIYA DIGHA	377.267	52.8667	8.73333	41.12	11.3667	1.09057	0.626095	23.6	3	156.133	33.6667	5.06667	26.8533	9.78667	0.490949	1.5527	0.316191	0.115385	0.776393	0.148617	41.3854	63.6822	58.0153	65.3048	0.860997	45.0177	18.4293
